# Supplementary material for: Marine Collagen Hydrolysates Promote Collagen Synthesis, Viability and Proliferation While Downregulating the Synthesis of Pro-Catabolic Markers in Human Articular Chondrocytes
Source: Int J Mol Sci. 2021 Apr 1;22(7):3693. doi: 10.3390/ijms22073693 (PMC8036580; doi:10.3390/ijms22073693)
Supplement: Supplementary file 1 [file ijms-22-03693-s001.zip]

Archive with 3 entries (2 files):
- Supplementary information Bourdon et al. 03-31-2021.pdf
- __MACOSX/
- __MACOSX/._Supplementary information Bourdon et al. 03-31-2021.pdf
